# Supplementary material for: Hats off to Modeling! Profiling Early Synthetic Dyes on Historic Woolen Samples with ATR-FTIR Spectroscopy and Multivariate Curve Resolution–Alternating Least Square Algorithm
Source: Molecules. 2024 Sep 30;29(19):4651. doi: 10.3390/molecules29194651 (PMC11478277; doi:10.3390/molecules29194651)
Supplement: Supplementary file 1 [file molecules-29-04651-s001.zip]

Archive with 1 entries (1 files):
- molecules-3160839-supplementary.pdf
